# Supplementary material for: Dataset generated for Dissection of mechanisms of Trypanothione Reductase and Tryparedoxin Peroxidase through dynamic network analysis and simulations in leishmaniasis
Source: Data Brief. 2017 Oct 19;15:757–69. doi: 10.1016/j.dib.2017.10.031 (PMC5675996; doi:10.1016/j.dib.2017.10.031)
Supplement: Supplementary material [file mmc2.xlsx]

## Sheet: Sheet1
Name	Molecular formula	IUPAC	Molecular weight	SMILES	Hydrogen donor	Hydrogen acceptor	Liphophilicity	structural image	Remarks
2-imidazoledinethione purin	C5H4N4S	3,7-dihydropurine-6-thione	152.175 g/mol	C1=NC2=C(N1)C(=S)N=CN2	2	2	0.13 -2.32
4-aminobenzoic acid	C7H7NO2	4-aminobenzoic acid	137.138 g/mol	C1=CC(=CC=C1C(=O)O)N	2	3	0.78 -1.49
Aminotriazole	C2H4N4	1H-1,2,4-triazol-5-amine	84.082 g/mol	C1=NNC(=N1)N	2	3	-0.98 0.32
buthione sulfoximine	C8H18N2O3S	2-amino-4-(butylsulfonimidoyl)butanoic acid	222.303 g/mol	CCCCS(=N)(=O)CCC(C(=O)O)N	3	5	2.86 -2.00
Epigalloctechin-3-gallate	C10H12O5	propyl 3,4,5-trihydroxybenzoate	212.201 g/mol	CCCOC(=O)C1=CC(=C(C(=C1)O)O)O	3	5	1.84 -2.09
Hydroxy-dioxostihborane	C10H10O4	(E)-3-(4-hydroxy-3-methoxyphenyl)prop-2-enoic acid	194.186 g/mol	COC1=C(C=CC(=C1)C=CC(=O)O)O	2	4	1.58 -2.33
Hydroxy amine hydrochloride	ClH4NO	hydroxylamine;hydrochloride	69.488 g/mol	NO.Cl	3	2	-1.31 1.13
inosital phosphoglycan	C6H12O6	cyclohexane-1,2,3,4,5,6-hexol	180.156 g/mol	C1(C(C(C(C(C1O)O)O)O)O)O	6	6	-2.59 0.43
Inosital phosphoglyramide	C45H87O13P	[3-[hydroxy-(2,3,4,5,6-pentahydroxycyclohexyl)oxyphosphoryl]oxy-2-octadecanoyloxypropyl] octadecanoate	867.152 g/mol	CCCCCCCCCCCCCCCCCC(=O)OCC(COP(=O)(O)OC1C(C(C(C(C1O)O)O)O)O)OC(=O)CCCCCCCCCCCCCCCCC	6	13	7.64 -6.32
meglumine antimoniate	C7H18NO8Sb	hydroxy(dioxo)-$l^{5}-stibane;(2R,3R,4R,5S)-6-(methylamino)hexane-1,2,3,4,5-pentol	365.98 g/mol	CNCC(C(C(C(CO)O)O)O)O.O[Sb](=O)=O	7	9	-2.36 0.09
methotrexate	C20H22N8O5	(2S)-2-[[4-[(2,4-diaminopteridin-6-yl)methyl-methylamino]benzoyl]amino]pentanedioic acid	454.447 g/mol	CN(CC1=CN=C2C(=N1)C(=NC(=N2)N)N)C3=CC=C(C=C3)C(=O)NC(CCC(=O)O)C(=O)O	5	12	0.91 -3.42
quercetin	C15H10O7	2-(3,4-dihydroxyphenyl)-3,5,7-trihydroxychromen-4-one	302.238 g/mol	C1=CC(=C(C=C1C2=C(C(=O)C3=C(C=C(C=C3O2)O)O)O)O)O	5	7	1.81 -3.06
quinolones	C9H7NO	1H-quinolin-2-one	145.161 g/mol	C1=CC=C2C(=C1)C=CC(=O)N2	1	1	1.51 -1.77
sodium azide	N3Na	sodium;azide	65.011 g/mol	[N-]=[N+]=[N-].[Na+]	0	2
Sodium orthovandate	Na3O4V	trisodium;trioxido(oxo)vanadium	183.907 g/mol	[O-][V](=O)([O-])[O-].[Na+].[Na+].[Na+]	0	4
Taxifolin	C15H12O7	(2R,3R)-2-(3,4-dihydroxyphenyl)-3,5,7-trihydroxy-2,3-dihydrochromen-4-one	304.254 g/mol	C1=CC(=C(C=C1C2C(C(=O)C3=C(C=C(C=C3O2)O)O)O)O)O	5	7	1.07 -2.42
Y-glutamylcysteinsynthatase	C12H13ClN4	4-phenyldiazenylbenzene-1,3-diamine;hydrochloride	248.714 g/mol	C1=CC=C(C=C1)N=NC2=C(C=C(C=C2)N)N.Cl	3	4	3.06 -3.22
