# Supplementary material for: Dataset generated for Dissection of mechanisms of Trypanothione Reductase and Tryparedoxin Peroxidase through dynamic network analysis and simulations in leishmaniasis
Source: Data Brief. 2017 Oct 19;15:757–69. doi: 10.1016/j.dib.2017.10.031 (PMC5675996; doi:10.1016/j.dib.2017.10.031)
Supplement: Supplementary material [file mmc3.xlsx]

## Sheet: Sheet1
Name	Formula	IUPAC	Molecular weight	SMILES	Hydrogen donor	Hydrogen acceptor	Liphophilicity	structural image	Remarks
2,4 diaminepteridine	C18H14N6O2	3-[2,4-diamino-7-(3-hydroxyphenyl)pteridin-6-yl]phenol	346.35 g/mol	C1=CC(=CC(=C1)O)C2=NC3=C(N=C2C4=CC(=CC=C4)O)N=C(N=C3N)N	5	8	2.43 -3.28
2,4 diaminopyrimidine	C4H6N4	pyrimidine-2,4-diamine	110.12 g/mol	C1=CN=C(N=C1N)N	2	4	-0.45 -0.04
9,9 dimethylxanthine	C16H17N5O6	3-[[4-(methoxymethoxy)-3-nitrophenyl]methyl]-1,7-dimethylpurine-2,6-dione	375.341 g/mol	CN1C=NC2=C1C(=O)N(C(=O)N2CC3=CC(=C(C=C3)OCOC)[N+](=O)[O-])C	0	7	1.18 -2.32
24-hydroperoxy-24-vinylcholestrol	C20H32O4	(5Z,8Z,11Z,13E)-15-hydroperoxyicosa-5,8,11,13-tetraenoic acid	336.472 g/mol	CCCCCC(C=CC=CCC=CCC=CCCCC(=O)O)OO	2	4	5.86 -5.27
acetyl aleuritolic acid	C32H50O4	(4aS,6aR,6bR,8aR,10S,12aR,14aS,14bS)-10-acetyloxy-2,2,6b,9,9,12a,14a-heptamethyl-1,3,4,5,6a,7,8,8a,10,11,12,13,14,14b-tetradecahydropicene-4a-carboxylic acid	498.748 g/mol	CC(=O)OC1CCC2(C(C1(C)C)CCC3(C2CCC4(C3=CCC5(C4CC(CC5)(C)C)C(=O)O)C)C)C	1	4	7.31 -6.46
ajone	C9H14OS3	(E)-1-(prop-2-enyldisulfanyl)-3-prop-2-enylsulfinylprop-1-ene	234.39 g/mol	C=CCSSC=CCS(=O)CC=C	0	4	2.58 -2.22
Aminodiphenyl sulfides	C12H11NS	2-phenylsulfanylaniline	201.287 g/mol	C1=CC=C(C=C1)SC2=CC=CC=C2N	1	2	3.24 -3.61
Antcin	C29H40O5	(2S,6R)-2-methyl-3-methylidene-6-[(4S,5S,10S,13R,14R,17R)-4,10,13-trimethyl-3,7,11-trioxo-1,2,4,5,6,12,14,15,16,17-decahydrocyclopenta[a]phenanthren-17-yl]heptanoic acid	468.634 g/mol	CC1C2CC(=O)C3=C(C2(CCC1=O)C)C(=O)CC4(C3CCC4C(C)CCC(=C)C(C)C(=O)O)C	1	5	4.32 -5.25
Benznidazole	C7H6N2	1H-benzimidazole	118.139 g/mol	C1=CC=C2C(=C1)NC=N2	1	1	1.67 -0.84
benzyl quinone	C16H13NO2	2-benzyl-4H-isoquinoline-1,3-dione	251.285 g/mol	C1C2=CC=CC=C2C(=O)N(C1=O)CC3=CC=CC=C3	0	2	1.63 -3.56
Beta-carboline-quinazoline	C11H8N2	9H-pyrido[3,4-b]indole	168.199 g/mol	C1=CC=C2C(=C1)C3=C(N2)C=NC=C3	1	1	2.56 -2.77
Carmustine	C5H9Cl2N3O2	1,3-bis(2-chloroethyl)-1-nitrosourea	214.046 g/mol	C(CCl)NC(=O)N(CCCl)N=O	1	3	1.24 -2.15
chalcones	C15H12O	(E)-1,3-diphenylprop-2-en-1-one	208.26 g/mol	C1=CC=C(C=C1)C=CC(=O)C2=CC=CC=C2	0	1	3.63 -4.53
chlorpromazine	C17H19ClN2S	3-(2-chlorophenothiazin-10-yl)-N,N-dimethylpropan-1-amine	318.863 g/mol	CN(C)CCCN1C2=CC=CC=C2SC3=C1C=C(C=C3)Cl	0	3	5.18 -4.88
clomipramine	C19H23ClN2	3-(2-chloro-5,6-dihydrobenzo[b][1]benzazepin-11-yl)-N,N-dimethylpropan-1-amine	314.857 g/mol	CN(C)CCCN1C2=CC=CC=C2CCC3=C1C=C(C=C3)Cl	0	2	5.04 -4.34
crotonin diterpenoids	C10H12N2O	3-(2-aminoethyl)-1H-indol-5-ol	176.219 g/mol	C1=CC2=C(C=C1O)C(=CN2)CCN	3	2	0.56 -1.85
curcumin	C21H20O6	(1E,6E)-1,7-bis(4-hydroxy-3-methoxyphenyl)hepta-1,6-diene-3,5-dione	368.385 g/mol	COC1=C(C=CC(=C1)C=CC(=O)CC(=O)C=CC2=CC(=C(C=C2)O)OC)O	2	6	3.62 -4.81
cycloguanil	C11H14ClN5	1-(4-chlorophenyl)-6,6-dimethyl-1,3,5-triazine-2,4-diamine	251.718 g/mol	CC1(N=C(N=C(N1C2=CC=C(C=C2)Cl)N)N)C	2	1	1.06 -3.01
epicocamide	C29H51NO9	3-[1-hydroxy-2-methyl-16-[(2R,3S,4S,5S,6R)-3,4,5-trihydroxy-6-(hydroxymethyl)oxan-2-yl]oxyhexadecylidene]-1,5-dimethylpyrrolidine-2,4-dione	557.725 g/mol	CC1C(=O)C(=C(C(C)CCCCCCCCCCCCCCOC2C(C(C(C(O2)CO)O)O)O)O)C(=O)N1C	5	9	3.44 -4.02
ezetimide	C24H21F2NO3	(3R,4S)-1-(4-fluorophenyl)-3-[(3S)-3-(4-fluorophenyl)-3-hydroxypropyl]-4-(4-hydroxyphenyl)azetidin-2-one	409.433 g/mol	C1=CC(=CC=C1C2C(C(=O)N2C3=CC=C(C=C3)F)CCC(C4=CC=C(C=C4)F)O)O	2	5	4.14 -4.68
febriguine	C16H19N3O3	3-[3-[(2S,3R)-3-hydroxypiperidin-2-yl]-2-oxopropyl]quinazolin-4-one	301.346 g/mol	C1CC(C(NC1)CC(=O)CN2C=NC3=CC=CC=C3C2=O)O	2	5	0.01 -2.86
guggletetrol	C18H38O4	(2S,3S,4R)-octadecane-1,2,3,4-tetrol	318.498 g/mol	CCCCCCCCCCCCCCC(C(C(CO)O)O)O	4	4	4.16 -3.54
hydroxy methyl furazone	C4H4N2O4	4-methyl-5-oxido-1,2,5-oxadiazol-5-ium-3-carboxylic acid	144.086 g/mol	CC1=[N+](ON=C1C(=O)O)[O-]	1	5	0.97 -0.64
imiprazine	C19H24N2	3-(5,6-dihydrobenzo[b][1]benzazepin-11-yl)-N,N-dimethylpropan-1-amine	280.415 g/mol	CN(C)CCCN1C2=CC=CC=C2CCC3=CC=CC=C31	0	2	4.53 -3.63
kaempferol	C15H10O6	3,5,7-trihydroxy-2-(4-hydroxyphenyl)chromen-4-one	286.239 g/mol	C1=CC(=CC=C1C2=C(C(=O)C3=C(C=C(C=C3O2)O)O)O)O	4	6	1.99 -3.21
ketanserin	C22H22FN3O3	3-[2-[4-(4-fluorobenzoyl)piperidin-1-yl]ethyl]-1H-quinazoline-2,4-dione	395.434 g/mol	C1CN(CCC1C(=O)C2=CC=C(C=C2)F)CCN3C(=O)C4=CC=CC=C4NC3=O	1	5	2.92 -3.40
kukoamine A	C28H42N4O6	3-(3,4-dihydroxyphenyl)-N-[3-[4-[3-[3-(3,4-dihydroxyphenyl)propanoylamino]propylamino]butylamino]propyl]propanamide	530.666 g/mol	C1=CC(=C(C=C1CCC(=O)NCCCNCCCCNCCCNC(=O)CCC2=CC(=C(C=C2)O)O)O)O	8	8	1.57 -4.46
lunarine	C25H31N3O4	(13E,27E)-Lunarin	437.54 g/mol	C1CCNC(=O)C=CC23CCC(=O)CC2OC4=C3C=C(C=C4)C=CC(=O)NCCCNC1	3	5	1.72 -4.60
magniferin	C19H18O11	1,3,6,7-tetrahydroxy-2-[(2S,3R,4R,5S,6R)-3,4,5-trihydroxy-6-(hydroxymethyl)oxan-2-yl]xanthen-9-one	422.342 g/mol	C1=C2C(=CC(=C1O)O)OC3=CC(=C(C(=C3C2=O)O)C4C(C(C(C(O4)CO)O)O)O)O	8	11	0.09 -1.92
melarsoprol	C12H15AsN6OS2	[2-[4-[(4,6-diamino-1,3,5-triazin-2-yl)amino]phenyl]-1,3,2-dithiarsolan-4-yl]methanol	398.335 g/mol	C1C(S[As](S1)C2=CC=C(C=C2)NC3=NC(=NC(=N3)N)N)CO	4	9	2.14 -2.70
mepacrine	C23H30ClN3O	-N-(6-chloro-2-methoxyacridin-9-yl)-1-N,1-N-diethylpentane-1,4-diamine	399.963 g/mol	CCN(CC)CCCC(C)NC1=C2C=C(C=CC2=NC3=C1C=CC(=C3)Cl)OC	1	4	6.13 -5.22
mianserine	C18H20N2	2-Methyl-1,2,3,4,10,14b-hexahydrodibenzo[c,f]pyrazino[1,2-a]azepin	264.372 g/mol	CN1CCN2C(C1)C3=CC=CC=C3CC4=CC=CC=C42	0	2	3.52 -3.06
naphthol[2,3,b] thiophen-4,9-quinone	C12H6O3	benzo[f][1]benzofuran-4,9-dione	198.177 g/mol	C1=CC=C2C(=C1)C(=O)C3=C(C2=O)OC=C3	0	3	2.49 -2.80
napthoquinone	C10H9N3O	2,5-diamino-4-iminonaphthalen-1-one	187.202 g/mol	C1=CC2=C(C(=C1)N)C(=N)C=C(C2=O)N	3	4	0.05 -2.58
nitrofuran	C4H3NO3	2-nitrofuran	113.072 g/mol	C1=COC(=C1)[N+](=O)[O-]	0	3	1.17 -1.44
N-N' diphenyl bezamide	C17H20N2O	1,3-diethyl-1,3-diphenylurea	268.36 g/mol	CCN(C1=CC=CC=C1)C(=O)N(CC)C2=CC=CC=C2	0	4	3.33 -3.16
oleanolic acid	C30H48O3	(4aS,6aR,6aS,6bR,8aR,10S,12aR,14bS)-10-hydroxy-2,2,6a,6b,9,9,12a-heptamethyl-1,3,4,5,6,6a,7,8,8a,10,11,12,13,14b-tetradecahydropicene-4a-carboxylic acid	456.711 g/mol	CC1(CCC2(CCC3(C(=CCC4C3(CCC5C4(CCC(C5(C)C)O)C)C)C2C1)C)C(=O)O)C	2	3	7.09 -5.75
phenothiazines	C12H9NS	10H-phenothiazine	199.271 g/mol	C1=CC=C2C(=C1)NC3=CC=CC=C3S2	1	2	4.19 -2.71
prochloraperazine	C20H24ClN3S	2-chloro-10-[3-(4-methylpiperazin-1-yl)propyl]phenothiazine	373.943 g/mol	CN1CCN(CC1)CCCN2C3=CC=CC=C3SC4=C2C=C(C=C4)Cl	0	4	4.67 -4.53
pyrimethamine	C12H13ClN4	5-(4-chlorophenyl)-6-ethylpyrimidine-2,4-diamine	248.714 g/mol	CCC1=C(C(=NC(=N1)N)N)C2=CC=C(C=C2)Cl	2	4	2.62 -3.14
pyrimidine-4-amine	C4H5N3	4-amino pyrimidine	95.105 g/mol	C1=CN=CN=C1N	1	3	0.19 0.25
quarternary phenothiazine ammonium	C18H22ClN2S+	3-(2-chlorophenothiazin-10-yl)propyl-trimethylazanium	333.898 g/mol	C[N+](C)(C)CCCN1C2=CC=CC=C2SC3=C1C=C(C=C3)Cl	0	2	0.57 -7.27
quinacrine	C23H30ClN3O	4-N-(6-chloro-2-methoxyacridin-9-yl)-1-N,1-N-diethylpentane-1,4-diamine	399.963 g/mol	CCN(CC)CCCC(C)NC1=C2C=C(C=CC2=NC3=C1C=CC(=C3)Cl)OC	1	4	6.38 -5.43
quinoxalline	C12H8N4O6S	6-nitro-2,3-dioxo-1,4-dihydrobenzo[f]quinoxaline-7-sulfonamide	336.278 g/mol	C1=CC2=C3C(=CC(=C2C(=C1)S(=O)(=O)N)[N+](=O)[O-])NC(=O)C(=O)N3	3	7	0.57 -3.76
sertaline	C17H18Cl3N	(1S,4S)-4-(3,4-dichlorophenyl)-N-methyl-1,2,3,4-tetrahydronaphthalen-1-amine;hydrochloride	342.688 g/mol	CNC1CCC(C2=CC=CC=C12)C3=CC(=C(C=C3)Cl)Cl.Cl	2	1	5.06 -6.32
sitosterol	C29H50O	(3S,8S,9S,10R,13R,14S,17R)-17-[(2R,5R)-5-ethyl-6-methylheptan-2-yl]-10,13-dimethyl-2,3,4,7,8,9,11,12,14,15,16,17-dodecahydro-1H-cyclopenta[a]phenanthren-3-ol	414.718 g/mol	CCC(CCC(C)C1CCC2C1(CCC3C2CC=C4C3(CCC(C4)O)C)C)C(C)C	1	1	7.27 -7.35
SNAP	C7H12N2O4S	(2R)-2-acetamido-3-methyl-3-nitrososulfanylbutanoic acid	220.243 g/mol	CC(=O)NC(C(=O)O)C(C)(C)SN=O	2	6	1.05 -1.56
sodium antimonyl gluconate	C6H8NaO7Sb	sodium;antimony(3+);(2R,3S,4R,5R)-2,6-dihydroxy-3,4,5-trioxidohexanoate	336.873 g/mol	C(C(C(C(C(C(=O)[O-])O)[O-])[O-])[O-])O.[Na+].[Sb+3]	2	7	0.46 -1.21
spermine	C10H26N4	N,N'-bis(3-aminopropyl)butane-1,4-diamine	202.346 g/mol	C(CCNCCCN)CNCCCN	4	4	0.66 -1.97
suramine	C51H40N6O23S6	8-[[4-methyl-3-[[3-[[3-[[2-methyl-5-[(4,6,8-trisulfonaphthalen-1-yl)carbamoyl]phenyl]carbamoyl]phenyl]carbamoylamino]benzoyl]amino]benzoyl]amino]naphthalene-1,3,5-trisulfonic acid	1297.26 g/mol	CC1=C(C=C(C=C1)C(=O)NC2=C3C(=CC(=CC3=C(C=C2)S(=O)(=O)O)S(=O)(=O)O)S(=O)(=O)O)NC(=O)C4=CC(=CC=C4)NC(=O)NC5=CC=CC(=C5)C(=O)NC6=C(C=CC(=C6)C(=O)NC7=C8C(=CC(=CC8=C(C=C7)S(=O)(=O)O)S(=O)(=O)O)S(=O)(=O)O)C	12	23	0.12 -5.17
taxifolin	C15H12O7	(2R,3R)-2-(3,4-dihydroxyphenyl)-3,5,7-trihydroxy-2,3-dihydrochromen-4-one	304.254 g/mol	C1=CC(=C(C=C1C2C(C(=O)C3=C(C=C(C=C3O2)O)O)O)O)O	5	7	1.07 -2.42
Thiomorphine	C4H9NS	thiomorpholine	103.183 g/mol	C1CSCCN1	1	2	0.17 -0.29
Trans crotonin	C4H6O2	(E)-but-2-enoic acid	86.09 g/mol	CC=CC(=O)O	1	2	0.94 0.07
Triflupromazine	C18H19F3N2S	N,N-dimethyl-3-[2-(trifluoromethyl)phenothiazin-10-yl]propan-1-amine	352.419 g/mol	CN(C)CCCN1C2=CC=CC=C2SC3=C1C=C(C=C3)C(F)(F)F	0	6	4.95 -5.29
trihydrocinnamyl	C20H20N6O2	8-(3,5-dimethylpyrazol-1-yl)-3-methyl-7-[(E)-3-phenylprop-2-enyl]purine-2,6-dione	376.42 g/mol	CC1=CC(=NN1C2=NC3=C(N2CC=CC4=CC=CC=C4)C(=O)NC(=O)N3C)C	1	4	2.85 -3.02
Trimethropim	C14H18N4O3	5-[(3,4,5-trimethoxyphenyl)methyl]pyrimidine-2,4-diamine	290.323 g/mol	COC1=CC(=CC(=C1OC)OC)CC2=CN=C(N=C2N)N	2	7	1.26 -2.67
Withanoli-D	C28H38O6	(4β,5β,6β,22R)-4,20-Dihydroxy-5,6:22,26-diepoxyergosta-2,24-dien-1,26-dion	470.606 g/mol	CC1=C(C(=O)OC(C1)C(C)(C2CCC3C2(CCC4C3CC5C6(C4(C(=O)C=CC6O)C)O5)C)O)C	2	6	2.70 -4.91
