# Supplementary material for: Dataset generated for Dissection of mechanisms of Trypanothione Reductase and Tryparedoxin Peroxidase through dynamic network analysis and simulations in leishmaniasis
Source: Data Brief. 2017 Oct 19;15:757–69. doi: 10.1016/j.dib.2017.10.031 (PMC5675996; doi:10.1016/j.dib.2017.10.031)
Supplement: Supplementary material [file mmc4.xlsx]

## Sheet: Sheet1
source	Target
HRAS	RAF1
BRAF	YWHAZ
GLRX3	CIAPIN1
CA8	HSD17B14
APIP	IQCB1
eno	rne
csdE	csdA
RPS3	RELA
cya	CALM1
GSTA4	GSTA2
SRV2	ACT1
CEP290	CALM1
GLRX3	NAXD
KRTAP4-12	GLRX3
TRP2	BCY1
CBS	CBS
CKA1	CAB3
NOS3	NOSTRIN
PPCDC	CA8
SPDL1	TOC34
GGA2	GSTA4
MID1	EHHADH
KRTAP4-11	GLRX3
TRIM36	BOLA1
BOLA1	tuf
GRX3	MAP2K2
oxc	XRCC6
SIRT1	TERF2IP
EGFR	GRB2
VHL	HIF1A
Fntb	Fnta
KAE1	BUD32
trpA	trpB
ESR1	NCOA1
PTS	NHP2
CBF5	STAT3
HSP90AA1	CDC37
TERF2	TERF2IP
atpA	atpD
PAICS	LAG1
AKT1	MDM2
CFL2	ACTB
WASL	WIPF1
YWHAQ	Fasn
SNCA	CCR4
RVS161	NPL4
PPP2CA	BUD14
IGBP1	PPP2R1A
TNF	PPP2R5C
TNFRSF1A	YSC84
TPK2	LAS17
narG	ARNT
narJ	HIF1A
NAP1	BEM1
GIN4	STE20
ESR1	GLC7
NCOA1	SDS22
SIT4	PPH21
SAP185	TPD3
ABL1	RBG2
SAP190	TP53BP2
CDC39	PPP1CA
SAP190	PPP1R13L
SpeE	rpsL
pyrH	yacL
CadB	evgA
rarA	rplN
yhdJ	argS
groL	yedD
nrdI	cueO
groL	uspG
DDAH2	TRIP13
ANXA4	PADI4
ASS1	ASS1
CAD	ARG3
CAR1	ILK
CPS1	YWHAZ
VAC14	HEL-S-277
flaG	argF
CALCA	PRKAB2
ACTN3	IGFN1
FANCL	POU6F2
PADI4	carbamoyl phosphate
ornithine	carbamoyl phosphate
ARG3	arcA
y292_mycpn	cbpA
pta	ilvH
uxaA'	ctb
pyk	argF
ASS1	RPGRIP1L
HSP82	tyrR
pmbA	nadE
pepA	SSB1
HSP104	Lgals3bp
MAD2L1	TRIM29
HSCB	POC1B
HDAC11	Htt
ALDH18A1	MRPL58
LLGL2	SIRT4
Aldh18a1	Rab1A
Ddah1	pdhB
Dlg4	Atp2b4
ARG1	hsd3b4
pgls	ccpA
argG	Atp2b4
IKBKAP	ELP3
PYGL	PYGB
UGP2	ANXA4
PADI4	ASS1
SSA1	UGP1
CAD	ILK
pnp	ATP2B4
CALCA	fbxa-166
PRKAB2	DDAH2
PAPLA1	a4xgp2_cals8
carbamoyl phosphate	ornithine
5-aminoisatin	5-nh2_caproyl-isatin
PYGM	GPH1
Cdk1	CPS1
URA5	PFK26
ZRANB1	PSMD2
galU	MAP1LC3A
PRKAG2	PYGM
DDAH2	MAP1LC3A
GSTM3
esc	Rpd3
GSTA4	GUS1
SNCA	ARC1
AIMP2	BID
GSTA2	BAX
POLG	PTEN
MES1	MAS-1
BCL2	MAS-2
SNCA	PRKN
C19orf57	PINK1
DARS	KEAP1
Rpd3	NFE2L2
KARS	EPRS
POLG2	GSTA4
ARC1	SNCA
BID	AIMP2
SNCAIP	GSTA2
DARS	POLG
CEP170P1	MES1
SLC9A3R1	BCL2
CFTR	CEP170P1
GSTM3	BID
ODC1	KAT5
GORASP2	CAR1
ARG3	Azin2
Oaz3	AZIN1
flaG	argF
pvdA	pvdj
ornithine	CAR1
AZIN1	hemA
ribH	argF
glmM	thyX
aroC	acsA
dcd	AZIN1
glnS	speF
MYC	OAT
HSP82	ATF2
Slc2a4	ugpC
ARG3	SSB1
HSP104	CAR2
CHK1	DBP8
EMG1	SEN15
SPE1	wcaK
Otc	speF
nadE	Ywhae
SCL`1	CAR2
SEN15	UBp3
Dpbp	NUDT3
ICT1	pgls
KNS1	otc
PTC3	PAA1
SAT1	TCF25
PTC4	RBM17
PTC2	PAA1
HOXB9	LNX1
SPE3	ODC1
KAT5	GORASP2
CCHCR1	NIF3L1
SRM	SPDSYN1
SNAI2	OAZ3
MTA1	SAT1
REL	C19orf25
AZIN2	L3MBTL3
BLZF1	IKZF3
HNRNPU	HNRNPD
Ggn	SPMS
SSA1	VCAM1
SpdS	Rtnl1
USP11	MAP3K4
SAP18	IFIT3
PLXNB1	PPIH
NS	ACSL4
PRMT3	pdxB
pdxB	HAP2
HEXA	RET
SPE1	PPM1A
HSD17B4	GABARAPL2
speB	lepA
puuP	yfaS
ygeY	yagK
Ywhae	YBX1
prr	UBP3
VHS1	EIF4G1
hyuA	prr
DICER1	FNDC3A
KLHDC2	TLN1
Rpgrip1l	CYK3
ITGAV	ALD6
WDR5	BNIP1
MINDY4	ARO1
VPS34	SAT1
HAp2	clps
HRD1	patA
TP53	MDM2
PTC3	PAA1
SAT1	TCF25
RBM17	PTC2
HOXB9	LNX1
SPE3	SPE4
CASP7	FAM69B
CCDC148	CCHCR1
DMRT3	NIF3L1
SRM	KCNA4
SPDSYN2	SPDSYN1
TACO1	SPMS
REL	MTA1
FAM156B	SSA1
VCAM1	SpdS
ABHD15	MYPOP
MRPL9	SOX12
speE	Amd1
WAS	nadD
SSB1	HMG1
HSP60	OTUB1
GRX4	BUD32
narG	narJ
NCF1	NCF2
ITGB3	ITGAV
narH	GLRX3
CIAPIN1	KIFAP3
PLG	pdhB
RNR2	RNR4
NCF4	BCKDHB
NCF2	TARDBP
torD	GLRX3
GRN	isiB
petH	dmsA
dmsD	psbB
DRE2	TAH18
GLRX3	KRTAP4-12
iscS	tusA
HAAO	GAD1
ITGB3	ITGA2B
iscU	petF
RNR1	GLN3
RNR3	GNAI2
frdB	bioB
yafJ	ABI1
MARCKSL1	LOXL2
prtp	drpr
NDUFS2	VCAM1
MT-ND6	NDUFV2
drpr	P4HA2
PPP2R1A	PPP2CA
VHL	HIF1A
EP300	INS
RIPK3	RIPK1
CAB3	VHS3
KAE1	BUD32
VRP1	MYO5
LSB3	LAS17
NET1	CDC14
IGBP1	TNF
TNFRSF1A	RPN1
RPT1	APL2
APM1	PPP4C
IGBP1	PPP4C
PPP4R2	ESR1
NCOA1	BEM1
GCN3	CKB2
CKA1	SIT4
SAP155	NUP57
PPP1R7	SIS2
HSP82	PPT1
PPP1R7	PPP1CB
NSP1	SAP190
CDC39	CCR4
CDC48	NPL4
HRD1	VPS27
PIH1	RVB1
RPN11	RPN5
LSB3	CUE5
CTK2	CTK3
ELP4	IKI3
RPN8	RPN5
RPN9	HHF1
HHT1	TPK1
BCY1	PRE10
PPH21	PRE9
UTP21	PPP2R2D
IMD	KAPP
CLV1	HAB1
PSY2	cya
LSG1	TIF6
HRD3	SEC8
EXO84	torA
torD	isiB
petH	dmsA
dmsD	PGR
LCK	SH2D2A
RPT6	GLC7
BMH1	PRO3
NAB2	YNK1
SHE2	SHE3
YPT10	GDI1
RFS1	PST2
INO1	EFT1
INO1	HUG1
INO1	AAT2
INO1	CHC1
INO1	INO1
INO1	HUG1
INO1	AAT2
INO1	FUS1
INO1	CHC1
INO1	INA3
INO1	EHT1
INO1	CDC2
INO1	FDK1
Isyna	Kcnma1
Isyna	ywhah
Isyna	ywhae
Isyna	Fgls
Isyna 1	FRAF4
Isyna 1	DUSp14
Isyna 1	USE1
Isyna 1	PtSA
Isyna 1	Pot1
Isyna 1	IKBKE
Isyna 1	NME2
Isyna 1	INO1-horvu
SNCA	SNCA
YWHAZ	LRRK2
SNCAIP	RAB5B
Lrrk2	HSPA1A
BAG5	ARHGEF7
URE2	GSTZ1
SDCBP	TDO2
ASNA1	GPX7
NOTCH2NL	GSTP1
VPS27	IMD
CKB2	RPN5
KAPP	PRO3
